# Supplementary material for: New data on the subgenus Harpopaederus of the genus Paederus (Coleoptera, Staphylinidae, Paederinae) of mainland China
Source: Zookeys. 2015 Apr 8;(495):143–53. doi: 10.3897/zookeys.495.9484 (PMC4400409; doi:10.3897/zookeys.495.9484)
Supplement: XML Treatment for Paederus (Harpopaederus) brevior [file zookeys.495.9484-treatment2.xml]

<!DOCTYPE tp:taxon-treatment
  PUBLIC "-//TaxonX//DTD Taxonomic Treatment Publishing DTD v0 20100105//EN" "tax-treatment-NSO.dtd">
<tp:taxon-treatment xmlns:tp="http://www.plazi.org/taxpub"><tp:treatment-meta><kwd-group><label>Taxon classification</label><kwd><named-content content-type="kingdom">Animalia</named-content></kwd><kwd><named-content content-type="order">Coleoptera</named-content></kwd><kwd><named-content content-type="family">Staphylinidae</named-content></kwd></kwd-group><mixed-citation publication-type="journal"><person-group><name><surname>Peng</surname><given-names>Zhong</given-names></name><name><surname>Li</surname><given-names>Li-Zhen</given-names></name><name><surname>Zhao</surname><given-names>Mei-Jun</given-names></name></person-group><article-title>New data on the subgenus <italic><tp:taxon-name><tp:taxon-name-part taxon-name-part-type="subgenus">Harpopaederus</tp:taxon-name-part></tp:taxon-name></italic> of the genus <italic><tp:taxon-name><tp:taxon-name-part taxon-name-part-type="genus">Paederus</tp:taxon-name-part></tp:taxon-name></italic> (<tp:taxon-name><tp:taxon-name-part taxon-name-part-type="order">Coleoptera</tp:taxon-name-part></tp:taxon-name>, <tp:taxon-name><tp:taxon-name-part taxon-name-part-type="family">Staphylinidae</tp:taxon-name-part></tp:taxon-name>, <tp:taxon-name><tp:taxon-name-part taxon-name-part-type="subfamily">Paederinae</tp:taxon-name-part></tp:taxon-name>) of mainland China</article-title><source>Zookeys</source><day>8</day><month>4</month><year>2015</year><volume>2015</volume><issue>495</issue><fpage>143</fpage><lpage>153</lpage><pub-id pub-id-type="doi">10.3897/zookeys.495.9484</pub-id></mixed-citation></tp:treatment-meta><tp:nomenclature><tp:taxon-name>
                        <tp:taxon-name-part taxon-name-part-type="genus">Paederus</tp:taxon-name-part>
                        (<tp:taxon-name-part taxon-name-part-type="subgenus">Harpopaederus</tp:taxon-name-part>)
                        <tp:taxon-name-part taxon-name-part-type="species">brevior</tp:taxon-name-part>
                    </tp:taxon-name><tp:taxon-authority>Li, Solodovnikov &amp; Zhou, 2014</tp:taxon-authority><xref ref-type="fig" rid="F1">Figs 1B</xref><xref ref-type="fig" rid="F2">, 2B</xref><xref ref-type="fig" rid="F3">, 3</xref></tp:nomenclature><tp:treatment-sec sec-type="Material studied"><title>Material studied.</title><p>China: Shaanxi: 4 ♂♂, 2 ♀♀, Ningshan Hsien, Huoditang, <named-content xmlns:xlink="http://www.w3.org/1999/xlink" content-type="dwc:verbatimCoordinates" xlink:type="simple">33°26'N, 108°26'E</named-content>, 1724 m, 24–25.V.2008, Huang &amp; Xu leg. (SNUC); 1 ♂, 1 ♀, Zhouzhi Hsien, Houzhenzi, <named-content xmlns:xlink="http://www.w3.org/1999/xlink" content-type="dwc:verbatimCoordinates" xlink:type="simple">33°51'N, 107°50'E</named-content>, 1260 m, 05.V.2008, Huang &amp; Xu leg. (SNUC); 1 ♂, 1 ♀, Ningshan Hsien, Huoditang, <named-content xmlns:xlink="http://www.w3.org/1999/xlink" content-type="dwc:verbatimCoordinates" xlink:type="simple">33°26'N, 108°27'E</named-content>, 1500–1700 m, 12.VII.2012, Yu-Hong Pan leg. (SNUC); 7 ♂♂, 3 ♀♀, Foping Hsien, Foping Nature Reserve, <named-content xmlns:xlink="http://www.w3.org/1999/xlink" content-type="dwc:verbatimCoordinates" xlink:type="simple">33°38'N, 107°58'E</named-content>, 1250–1400 m, 18.VII.2004, Hu, Tang &amp; Zhu leg. (SNUC).</p></tp:treatment-sec><tp:treatment-sec sec-type="Comment"><title>Comment.</title><p>The original description of <italic><tp:taxon-name><tp:taxon-name-part taxon-name-part-type="genus">Paederus</tp:taxon-name-part> <tp:taxon-name-part taxon-name-part-type="species">brevior</tp:taxon-name-part></tp:taxon-name></italic> is based on five type specimens from “Qinling Shan 6 km, E Xunyangba 1000–1300 m” (<xref ref-type="bibr" rid="B2">Li et al. 2014</xref>). The illustrations of the aedeagus provided in the original description leave no doubt that the above specimens are conspecific with the types. The external and sexual characters are illustrated in Figs <xref ref-type="fig" rid="F1">1B</xref>, <xref ref-type="fig" rid="F2">2B</xref>, <xref ref-type="fig" rid="F3">3</xref>.</p><fig id="F3" position="float" orientation="portrait"><label>Figure 3.</label><caption><p><italic><tp:taxon-name><tp:taxon-name-part taxon-name-part-type="genus">Paederus</tp:taxon-name-part> <tp:taxon-name-part taxon-name-part-type="species">brevior</tp:taxon-name-part></tp:taxon-name></italic>. <bold>A</bold> male left mandible <bold>B</bold> male labrum <bold>C</bold> female labrum <bold>D</bold> male right mandible <bold>E</bold> female tergite VIII <bold>F</bold> female sternite VIII <bold>G</bold> female tergite IX <bold>H</bold> male tergite VIII <bold>I</bold> male sternite VIII <bold>J</bold> male sternite IX <bold>K</bold> aedeagus in ventral view <bold>L</bold> aedeagus in lateral view <bold>M</bold> aedeagus in dorsal view. Scale bars: 0.5 mm.</p></caption><graphic xmlns:xlink="http://www.w3.org/1999/xlink" xlink:href="zookeys-495-143-g003.jpg" position="float" orientation="portrait" xlink:type="simple" id="oo_41724.jpg"/></fig></tp:treatment-sec><tp:treatment-sec><!--Section generated to contain objects referenced in tp:taxon-treatment.--><fig id="F1" position="float" orientation="portrait"><label>Figure 1.</label><caption><p>Habitus, <bold>A</bold> <tp:taxon-name><tp:taxon-name-part taxon-name-part-type="genus">Paederus</tp:taxon-name-part> (<tp:taxon-name-part taxon-name-part-type="subgenus">Harpopaederus</tp:taxon-name-part>) <tp:taxon-name-part taxon-name-part-type="species">apfelsinicus</tp:taxon-name-part></tp:taxon-name> <bold>B</bold> <tp:taxon-name><tp:taxon-name-part taxon-name-part-type="genus">Paederus</tp:taxon-name-part> (<tp:taxon-name-part taxon-name-part-type="subgenus">Harpopaederus</tp:taxon-name-part>) <tp:taxon-name-part taxon-name-part-type="species">brevior</tp:taxon-name-part></tp:taxon-name> <bold>C</bold> <tp:taxon-name><tp:taxon-name-part taxon-name-part-type="genus">Paederus</tp:taxon-name-part> (<tp:taxon-name-part taxon-name-part-type="subgenus">Harpopaederus</tp:taxon-name-part>) <tp:taxon-name-part taxon-name-part-type="species">gottschei</tp:taxon-name-part></tp:taxon-name> <bold>D</bold> <tp:taxon-name><tp:taxon-name-part taxon-name-part-type="genus">Paederus</tp:taxon-name-part> (<tp:taxon-name-part taxon-name-part-type="subgenus">Harpopaederus</tp:taxon-name-part>) <tp:taxon-name-part taxon-name-part-type="species">gracilacutus</tp:taxon-name-part></tp:taxon-name> <bold>E</bold> <tp:taxon-name><tp:taxon-name-part taxon-name-part-type="genus">Paederus</tp:taxon-name-part> (<tp:taxon-name-part taxon-name-part-type="subgenus">Harpopaederus</tp:taxon-name-part>) <tp:taxon-name-part taxon-name-part-type="species">konfuzius</tp:taxon-name-part></tp:taxon-name> <bold>F</bold> <tp:taxon-name><tp:taxon-name-part taxon-name-part-type="genus">Paederus</tp:taxon-name-part> (<tp:taxon-name-part taxon-name-part-type="subgenus">Harpopaederus</tp:taxon-name-part>) <tp:taxon-name-part taxon-name-part-type="species">xui</tp:taxon-name-part></tp:taxon-name>. Scale bars: 2.0 mm.</p></caption><graphic xmlns:xlink="http://www.w3.org/1999/xlink" xlink:href="zookeys-495-143-g001.jpg" position="float" orientation="portrait" xlink:type="simple" id="oo_41722.jpg"/></fig><fig id="F2" position="float" orientation="portrait"><label>Figure 2.</label><caption><p>Antenna (<bold>A</bold>–<bold>F</bold>) and <italic><tp:taxon-name><tp:taxon-name-part taxon-name-part-type="genus">Paederus</tp:taxon-name-part> <tp:taxon-name-part taxon-name-part-type="species">apfelsinicus</tp:taxon-name-part></tp:taxon-name></italic> (<bold>G</bold>–<bold>J</bold>), <bold>A</bold> <italic><tp:taxon-name><tp:taxon-name-part taxon-name-part-type="genus">Paederus</tp:taxon-name-part> <tp:taxon-name-part taxon-name-part-type="species">apfelsinicus</tp:taxon-name-part></tp:taxon-name></italic> <bold>B</bold> <italic><tp:taxon-name><tp:taxon-name-part taxon-name-part-type="genus">Paederus</tp:taxon-name-part> <tp:taxon-name-part taxon-name-part-type="species">brevior</tp:taxon-name-part></tp:taxon-name></italic> <bold>C</bold> <italic><tp:taxon-name><tp:taxon-name-part taxon-name-part-type="genus">Paederus</tp:taxon-name-part> <tp:taxon-name-part taxon-name-part-type="species">gottschei</tp:taxon-name-part></tp:taxon-name></italic> <bold>D</bold> <italic><tp:taxon-name><tp:taxon-name-part taxon-name-part-type="genus">Paederus</tp:taxon-name-part> <tp:taxon-name-part taxon-name-part-type="species">gracilacutus</tp:taxon-name-part></tp:taxon-name></italic> <bold>E</bold> <italic><tp:taxon-name><tp:taxon-name-part taxon-name-part-type="genus">Paederus</tp:taxon-name-part> <tp:taxon-name-part taxon-name-part-type="species">konfuzius</tp:taxon-name-part></tp:taxon-name></italic> <bold>F</bold> <italic><tp:taxon-name><tp:taxon-name-part taxon-name-part-type="genus">Paederus</tp:taxon-name-part> <tp:taxon-name-part taxon-name-part-type="species">xui</tp:taxon-name-part></tp:taxon-name></italic>; <bold>G</bold> female labrum <bold>H</bold> female tergite VIII <bold>I</bold> female sternite VIII <bold>J</bold> female tergite IX. Scale bars: <bold>A</bold>–<bold>F</bold> 1.0 mm; <bold>G</bold>–<bold>J</bold> 0.5 mm.</p></caption><graphic xmlns:xlink="http://www.w3.org/1999/xlink" xlink:href="zookeys-495-143-g002.jpg" position="float" orientation="portrait" xlink:type="simple" id="oo_41723.jpg"/></fig></tp:treatment-sec><ref-list><ref id="B2"><mixed-citation xmlns:xlink="http://www.w3.org/1999/xlink" xlink:type="simple"><person-group><name name-style="western"><surname>Li</surname><given-names>X-Y</given-names></name><name name-style="western"><surname>Solodovnikov</surname><given-names>A</given-names></name><name name-style="western"><surname>Zhou</surname><given-names>H-Z</given-names></name></person-group> (<year>2014</year>) <article-title>Two new species and a new synonym of the genus <italic><tp:taxon-name><tp:taxon-name-part taxon-name-part-type="genus">Paederus</tp:taxon-name-part></tp:taxon-name></italic> Fabricius (<tp:taxon-name><tp:taxon-name-part taxon-name-part-type="order">Coleoptera</tp:taxon-name-part></tp:taxon-name>: <tp:taxon-name><tp:taxon-name-part taxon-name-part-type="family">Staphylinidae</tp:taxon-name-part></tp:taxon-name>: <tp:taxon-name><tp:taxon-name-part taxon-name-part-type="subfamily">Paederinae</tp:taxon-name-part></tp:taxon-name>) from China.</article-title><source>Zootaxa</source><volume>3847</volume>(<issue>3</issue>): <fpage>431</fpage>–<lpage>436</lpage>. doi: <ext-link ext-link-type="doi" xlink:href="10.11646/zootaxa.3847.3.7" xlink:type="simple">10.11646/zootaxa.3847.3.7</ext-link></mixed-citation></ref></ref-list></tp:taxon-treatment>
