# Supplementary material for: New data on the subgenus Harpopaederus of the genus Paederus (Coleoptera, Staphylinidae, Paederinae) of mainland China
Source: Zookeys. 2015 Apr 8;(495):143–53. doi: 10.3897/zookeys.495.9484 (PMC4400409; doi:10.3897/zookeys.495.9484)
Supplement: XML Treatment for Paederus (Harpopaederus) gottschei [file zookeys.495.9484-treatment3.xml]

<!DOCTYPE tp:taxon-treatment
  PUBLIC "-//TaxonX//DTD Taxonomic Treatment Publishing DTD v0 20100105//EN" "tax-treatment-NSO.dtd">
<tp:taxon-treatment xmlns:tp="http://www.plazi.org/taxpub"><tp:treatment-meta><kwd-group><label>Taxon classification</label><kwd><named-content content-type="kingdom">Animalia</named-content></kwd><kwd><named-content content-type="order">Coleoptera</named-content></kwd><kwd><named-content content-type="family">Staphylinidae</named-content></kwd></kwd-group><mixed-citation publication-type="journal"><person-group><name><surname>Peng</surname><given-names>Zhong</given-names></name><name><surname>Li</surname><given-names>Li-Zhen</given-names></name><name><surname>Zhao</surname><given-names>Mei-Jun</given-names></name></person-group><article-title>New data on the subgenus <italic><tp:taxon-name><tp:taxon-name-part taxon-name-part-type="subgenus">Harpopaederus</tp:taxon-name-part></tp:taxon-name></italic> of the genus <italic><tp:taxon-name><tp:taxon-name-part taxon-name-part-type="genus">Paederus</tp:taxon-name-part></tp:taxon-name></italic> (<tp:taxon-name><tp:taxon-name-part taxon-name-part-type="order">Coleoptera</tp:taxon-name-part></tp:taxon-name>, <tp:taxon-name><tp:taxon-name-part taxon-name-part-type="family">Staphylinidae</tp:taxon-name-part></tp:taxon-name>, <tp:taxon-name><tp:taxon-name-part taxon-name-part-type="subfamily">Paederinae</tp:taxon-name-part></tp:taxon-name>) of mainland China</article-title><source>Zookeys</source><day>8</day><month>4</month><year>2015</year><volume>2015</volume><issue>495</issue><fpage>143</fpage><lpage>153</lpage><pub-id pub-id-type="doi">10.3897/zookeys.495.9484</pub-id></mixed-citation></tp:treatment-meta><tp:nomenclature><tp:taxon-name>
                        <tp:taxon-name-part taxon-name-part-type="genus">Paederus</tp:taxon-name-part>
                        (<tp:taxon-name-part taxon-name-part-type="subgenus">Harpopaederus</tp:taxon-name-part>)
                        <tp:taxon-name-part taxon-name-part-type="species">gottschei</tp:taxon-name-part>
                    </tp:taxon-name><tp:taxon-authority>Kolbe, 1886</tp:taxon-authority><xref ref-type="fig" rid="F1">Figs 1C</xref><xref ref-type="fig" rid="F2">, 2C</xref><xref ref-type="fig" rid="F4">, 4</xref><!--PageBreak--><!--PageBreak--></tp:nomenclature><tp:treatment-sec sec-type="Material studied"><title>Material studied.</title><p>China: Jilin: 1 ♂, 2 ♀♀, Changbai Shan, 25.VII.2004, Li-Zhen Li leg. (SNUC).</p></tp:treatment-sec><tp:treatment-sec sec-type="Comment"><title>Comment.</title><p>The currently known distribution ranges from the Russian Far East, northern China (Heilongjiang, Jilin) to North and South Korea. The external and sexual characters are illustrated in Figs <xref ref-type="fig" rid="F1">1C</xref>, <xref ref-type="fig" rid="F2">2C</xref>, <xref ref-type="fig" rid="F4">4</xref>.</p><fig id="F4" position="float" orientation="portrait"><label>Figure 4.</label><caption><p><italic><tp:taxon-name><tp:taxon-name-part taxon-name-part-type="genus">Paederus</tp:taxon-name-part> <tp:taxon-name-part taxon-name-part-type="species">gottschei</tp:taxon-name-part></tp:taxon-name></italic>. <bold>A</bold> male left mandible <bold>B</bold> male labrum <bold>C</bold> female labrum <bold>D</bold> male right mandible <bold>E</bold> female tergite VIII <bold>F</bold> female sternite VIII <bold>G</bold> female tergite IX <bold>H</bold> male tergite VIII <bold>I</bold> male sternite VIII <bold>J</bold> male sternite IX <bold>K</bold> aedeagus in ventral view <bold>L</bold> aedeagus in lateral view <bold>M</bold> aedeagus in dorsal view. Scale bars: 0.5 mm.</p></caption><graphic xmlns:xlink="http://www.w3.org/1999/xlink" xlink:href="zookeys-495-143-g004.jpg" position="float" orientation="portrait" xlink:type="simple" id="oo_41725.jpg"/></fig></tp:treatment-sec><tp:treatment-sec><!--Section generated to contain objects referenced in tp:taxon-treatment.--><fig id="F1" position="float" orientation="portrait"><label>Figure 1.</label><caption><p>Habitus, <bold>A</bold> <tp:taxon-name><tp:taxon-name-part taxon-name-part-type="genus">Paederus</tp:taxon-name-part> (<tp:taxon-name-part taxon-name-part-type="subgenus">Harpopaederus</tp:taxon-name-part>) <tp:taxon-name-part taxon-name-part-type="species">apfelsinicus</tp:taxon-name-part></tp:taxon-name> <bold>B</bold> <tp:taxon-name><tp:taxon-name-part taxon-name-part-type="genus">Paederus</tp:taxon-name-part> (<tp:taxon-name-part taxon-name-part-type="subgenus">Harpopaederus</tp:taxon-name-part>) <tp:taxon-name-part taxon-name-part-type="species">brevior</tp:taxon-name-part></tp:taxon-name> <bold>C</bold> <tp:taxon-name><tp:taxon-name-part taxon-name-part-type="genus">Paederus</tp:taxon-name-part> (<tp:taxon-name-part taxon-name-part-type="subgenus">Harpopaederus</tp:taxon-name-part>) <tp:taxon-name-part taxon-name-part-type="species">gottschei</tp:taxon-name-part></tp:taxon-name> <bold>D</bold> <tp:taxon-name><tp:taxon-name-part taxon-name-part-type="genus">Paederus</tp:taxon-name-part> (<tp:taxon-name-part taxon-name-part-type="subgenus">Harpopaederus</tp:taxon-name-part>) <tp:taxon-name-part taxon-name-part-type="species">gracilacutus</tp:taxon-name-part></tp:taxon-name> <bold>E</bold> <tp:taxon-name><tp:taxon-name-part taxon-name-part-type="genus">Paederus</tp:taxon-name-part> (<tp:taxon-name-part taxon-name-part-type="subgenus">Harpopaederus</tp:taxon-name-part>) <tp:taxon-name-part taxon-name-part-type="species">konfuzius</tp:taxon-name-part></tp:taxon-name> <bold>F</bold> <tp:taxon-name><tp:taxon-name-part taxon-name-part-type="genus">Paederus</tp:taxon-name-part> (<tp:taxon-name-part taxon-name-part-type="subgenus">Harpopaederus</tp:taxon-name-part>) <tp:taxon-name-part taxon-name-part-type="species">xui</tp:taxon-name-part></tp:taxon-name>. Scale bars: 2.0 mm.</p></caption><graphic xmlns:xlink="http://www.w3.org/1999/xlink" xlink:href="zookeys-495-143-g001.jpg" position="float" orientation="portrait" xlink:type="simple" id="oo_41722.jpg"/></fig><fig id="F2" position="float" orientation="portrait"><label>Figure 2.</label><caption><p>Antenna (<bold>A</bold>–<bold>F</bold>) and <italic><tp:taxon-name><tp:taxon-name-part taxon-name-part-type="genus">Paederus</tp:taxon-name-part> <tp:taxon-name-part taxon-name-part-type="species">apfelsinicus</tp:taxon-name-part></tp:taxon-name></italic> (<bold>G</bold>–<bold>J</bold>), <bold>A</bold> <italic><tp:taxon-name><tp:taxon-name-part taxon-name-part-type="genus">Paederus</tp:taxon-name-part> <tp:taxon-name-part taxon-name-part-type="species">apfelsinicus</tp:taxon-name-part></tp:taxon-name></italic> <bold>B</bold> <italic><tp:taxon-name><tp:taxon-name-part taxon-name-part-type="genus">Paederus</tp:taxon-name-part> <tp:taxon-name-part taxon-name-part-type="species">brevior</tp:taxon-name-part></tp:taxon-name></italic> <bold>C</bold> <italic><tp:taxon-name><tp:taxon-name-part taxon-name-part-type="genus">Paederus</tp:taxon-name-part> <tp:taxon-name-part taxon-name-part-type="species">gottschei</tp:taxon-name-part></tp:taxon-name></italic> <bold>D</bold> <italic><tp:taxon-name><tp:taxon-name-part taxon-name-part-type="genus">Paederus</tp:taxon-name-part> <tp:taxon-name-part taxon-name-part-type="species">gracilacutus</tp:taxon-name-part></tp:taxon-name></italic> <bold>E</bold> <italic><tp:taxon-name><tp:taxon-name-part taxon-name-part-type="genus">Paederus</tp:taxon-name-part> <tp:taxon-name-part taxon-name-part-type="species">konfuzius</tp:taxon-name-part></tp:taxon-name></italic> <bold>F</bold> <italic><tp:taxon-name><tp:taxon-name-part taxon-name-part-type="genus">Paederus</tp:taxon-name-part> <tp:taxon-name-part taxon-name-part-type="species">xui</tp:taxon-name-part></tp:taxon-name></italic>; <bold>G</bold> female labrum <bold>H</bold> female tergite VIII <bold>I</bold> female sternite VIII <bold>J</bold> female tergite IX. Scale bars: <bold>A</bold>–<bold>F</bold> 1.0 mm; <bold>G</bold>–<bold>J</bold> 0.5 mm.</p></caption><graphic xmlns:xlink="http://www.w3.org/1999/xlink" xlink:href="zookeys-495-143-g002.jpg" position="float" orientation="portrait" xlink:type="simple" id="oo_41723.jpg"/></fig></tp:treatment-sec></tp:taxon-treatment>
