# Supplementary material for: New data on the subgenus Harpopaederus of the genus Paederus (Coleoptera, Staphylinidae, Paederinae) of mainland China
Source: Zookeys. 2015 Apr 8;(495):143–53. doi: 10.3897/zookeys.495.9484 (PMC4400409; doi:10.3897/zookeys.495.9484)
Supplement: XML Treatment for Paederus (Harpopaederus) gracilacutus [file zookeys.495.9484-treatment4.xml]

<!DOCTYPE tp:taxon-treatment
  PUBLIC "-//TaxonX//DTD Taxonomic Treatment Publishing DTD v0 20100105//EN" "tax-treatment-NSO.dtd">
<tp:taxon-treatment xmlns:tp="http://www.plazi.org/taxpub"><tp:treatment-meta><kwd-group><label>Taxon classification</label><kwd><named-content content-type="kingdom">Animalia</named-content></kwd><kwd><named-content content-type="order">Coleoptera</named-content></kwd><kwd><named-content content-type="family">Staphylinidae</named-content></kwd></kwd-group><mixed-citation publication-type="journal"><person-group><name><surname>Peng</surname><given-names>Zhong</given-names></name><name><surname>Li</surname><given-names>Li-Zhen</given-names></name><name><surname>Zhao</surname><given-names>Mei-Jun</given-names></name></person-group><article-title>New data on the subgenus <italic><tp:taxon-name><tp:taxon-name-part taxon-name-part-type="subgenus">Harpopaederus</tp:taxon-name-part></tp:taxon-name></italic> of the genus <italic><tp:taxon-name><tp:taxon-name-part taxon-name-part-type="genus">Paederus</tp:taxon-name-part></tp:taxon-name></italic> (<tp:taxon-name><tp:taxon-name-part taxon-name-part-type="order">Coleoptera</tp:taxon-name-part></tp:taxon-name>, <tp:taxon-name><tp:taxon-name-part taxon-name-part-type="family">Staphylinidae</tp:taxon-name-part></tp:taxon-name>, <tp:taxon-name><tp:taxon-name-part taxon-name-part-type="subfamily">Paederinae</tp:taxon-name-part></tp:taxon-name>) of mainland China</article-title><source>Zookeys</source><day>8</day><month>4</month><year>2015</year><volume>2015</volume><issue>495</issue><fpage>143</fpage><lpage>153</lpage><pub-id pub-id-type="doi">10.3897/zookeys.495.9484</pub-id></mixed-citation></tp:treatment-meta><tp:nomenclature><tp:taxon-name>
                        <tp:taxon-name-part taxon-name-part-type="genus">Paederus</tp:taxon-name-part>
                        (<tp:taxon-name-part taxon-name-part-type="subgenus">Harpopaederus</tp:taxon-name-part>)
                        <tp:taxon-name-part taxon-name-part-type="species">gracilacutus</tp:taxon-name-part>
                    </tp:taxon-name><tp:taxon-authority>Li &amp; Zhou, 2007</tp:taxon-authority><xref ref-type="fig" rid="F1">Figs 1D</xref><xref ref-type="fig" rid="F2">, 2D</xref><xref ref-type="fig" rid="F5">, 5</xref></tp:nomenclature><tp:treatment-sec sec-type="Material studied"><title>Material studied.</title><p>China: Shaanxi: 5 ♂♂, 1 ♀, Nanzheng Hsien, Liping National Forest Park, <named-content xmlns:xlink="http://www.w3.org/1999/xlink" content-type="dwc:verbatimCoordinates" xlink:type="simple">35°50'N, 106°36'E</named-content>, 1400–1600 m, 15.VII.2012, Chen, Li, Ma &amp; Zhao leg. (SNUC); 4 ♂♂, 1 ♀, Zhouzhi Hsien, Houzhenzi, Sangongli Gou, <named-content xmlns:xlink="http://www.w3.org/1999/xlink" content-type="dwc:verbatimCoordinates" xlink:type="simple">33°51'N, 107°49'E</named-content>, 1336 m, 17–19.V.2008, Huang &amp; Xu leg. (SNUC).</p></tp:treatment-sec><tp:treatment-sec sec-type="Comment"><title>Comment.</title><p>Although the original description is based exclusively on type specimens from Gansu, <xref ref-type="bibr" rid="B1">Li and Zhou (2007)</xref> repeatedly state in the text of the same article that the distribution also includes Shaanxi. The above material, whose identification is based on the illustrations provided in the original description, represents the first confirmed records from Shaanxi.</p><fig id="F5" position="float" orientation="portrait"><label>Figure 5.</label><caption><p><italic><tp:taxon-name><tp:taxon-name-part taxon-name-part-type="genus">Paederus</tp:taxon-name-part> <tp:taxon-name-part taxon-name-part-type="species">gracilacutus</tp:taxon-name-part></tp:taxon-name></italic>. <bold>A</bold> male left mandible <bold>B</bold> male labrum <bold>C</bold> female labrum <bold>D</bold> male right mandible <bold>E</bold> female tergite VIII <bold>F</bold> female sternite VIII <bold>G</bold> female tergite IX <bold>H</bold> male tergite VIII <bold>I</bold> male sternite VIII <bold>J</bold> male sternite IX <bold>K</bold> aedeagus in ventral view <bold>L</bold> aedeagus in lateral view <bold>M</bold> aedeagus in dorsal view. Scale bars: 0.5 mm.</p></caption><graphic xmlns:xlink="http://www.w3.org/1999/xlink" xlink:href="zookeys-495-143-g005.jpg" position="float" orientation="portrait" xlink:type="simple" id="oo_41726.jpg"/></fig></tp:treatment-sec><tp:treatment-sec><!--Section generated to contain objects referenced in tp:taxon-treatment.--><fig id="F1" position="float" orientation="portrait"><label>Figure 1.</label><caption><p>Habitus, <bold>A</bold> <tp:taxon-name><tp:taxon-name-part taxon-name-part-type="genus">Paederus</tp:taxon-name-part> (<tp:taxon-name-part taxon-name-part-type="subgenus">Harpopaederus</tp:taxon-name-part>) <tp:taxon-name-part taxon-name-part-type="species">apfelsinicus</tp:taxon-name-part></tp:taxon-name> <bold>B</bold> <tp:taxon-name><tp:taxon-name-part taxon-name-part-type="genus">Paederus</tp:taxon-name-part> (<tp:taxon-name-part taxon-name-part-type="subgenus">Harpopaederus</tp:taxon-name-part>) <tp:taxon-name-part taxon-name-part-type="species">brevior</tp:taxon-name-part></tp:taxon-name> <bold>C</bold> <tp:taxon-name><tp:taxon-name-part taxon-name-part-type="genus">Paederus</tp:taxon-name-part> (<tp:taxon-name-part taxon-name-part-type="subgenus">Harpopaederus</tp:taxon-name-part>) <tp:taxon-name-part taxon-name-part-type="species">gottschei</tp:taxon-name-part></tp:taxon-name> <bold>D</bold> <tp:taxon-name><tp:taxon-name-part taxon-name-part-type="genus">Paederus</tp:taxon-name-part> (<tp:taxon-name-part taxon-name-part-type="subgenus">Harpopaederus</tp:taxon-name-part>) <tp:taxon-name-part taxon-name-part-type="species">gracilacutus</tp:taxon-name-part></tp:taxon-name> <bold>E</bold> <tp:taxon-name><tp:taxon-name-part taxon-name-part-type="genus">Paederus</tp:taxon-name-part> (<tp:taxon-name-part taxon-name-part-type="subgenus">Harpopaederus</tp:taxon-name-part>) <tp:taxon-name-part taxon-name-part-type="species">konfuzius</tp:taxon-name-part></tp:taxon-name> <bold>F</bold> <tp:taxon-name><tp:taxon-name-part taxon-name-part-type="genus">Paederus</tp:taxon-name-part> (<tp:taxon-name-part taxon-name-part-type="subgenus">Harpopaederus</tp:taxon-name-part>) <tp:taxon-name-part taxon-name-part-type="species">xui</tp:taxon-name-part></tp:taxon-name>. Scale bars: 2.0 mm.</p></caption><graphic xmlns:xlink="http://www.w3.org/1999/xlink" xlink:href="zookeys-495-143-g001.jpg" position="float" orientation="portrait" xlink:type="simple" id="oo_41722.jpg"/></fig><fig id="F2" position="float" orientation="portrait"><label>Figure 2.</label><caption><p>Antenna (<bold>A</bold>–<bold>F</bold>) and <italic><tp:taxon-name><tp:taxon-name-part taxon-name-part-type="genus">Paederus</tp:taxon-name-part> <tp:taxon-name-part taxon-name-part-type="species">apfelsinicus</tp:taxon-name-part></tp:taxon-name></italic> (<bold>G</bold>–<bold>J</bold>), <bold>A</bold> <italic><tp:taxon-name><tp:taxon-name-part taxon-name-part-type="genus">Paederus</tp:taxon-name-part> <tp:taxon-name-part taxon-name-part-type="species">apfelsinicus</tp:taxon-name-part></tp:taxon-name></italic> <bold>B</bold> <italic><tp:taxon-name><tp:taxon-name-part taxon-name-part-type="genus">Paederus</tp:taxon-name-part> <tp:taxon-name-part taxon-name-part-type="species">brevior</tp:taxon-name-part></tp:taxon-name></italic> <bold>C</bold> <italic><tp:taxon-name><tp:taxon-name-part taxon-name-part-type="genus">Paederus</tp:taxon-name-part> <tp:taxon-name-part taxon-name-part-type="species">gottschei</tp:taxon-name-part></tp:taxon-name></italic> <bold>D</bold> <italic><tp:taxon-name><tp:taxon-name-part taxon-name-part-type="genus">Paederus</tp:taxon-name-part> <tp:taxon-name-part taxon-name-part-type="species">gracilacutus</tp:taxon-name-part></tp:taxon-name></italic> <bold>E</bold> <italic><tp:taxon-name><tp:taxon-name-part taxon-name-part-type="genus">Paederus</tp:taxon-name-part> <tp:taxon-name-part taxon-name-part-type="species">konfuzius</tp:taxon-name-part></tp:taxon-name></italic> <bold>F</bold> <italic><tp:taxon-name><tp:taxon-name-part taxon-name-part-type="genus">Paederus</tp:taxon-name-part> <tp:taxon-name-part taxon-name-part-type="species">xui</tp:taxon-name-part></tp:taxon-name></italic>; <bold>G</bold> female labrum <bold>H</bold> female tergite VIII <bold>I</bold> female sternite VIII <bold>J</bold> female tergite IX. Scale bars: <bold>A</bold>–<bold>F</bold> 1.0 mm; <bold>G</bold>–<bold>J</bold> 0.5 mm.</p></caption><graphic xmlns:xlink="http://www.w3.org/1999/xlink" xlink:href="zookeys-495-143-g002.jpg" position="float" orientation="portrait" xlink:type="simple" id="oo_41723.jpg"/></fig></tp:treatment-sec><ref-list><ref id="B1"><mixed-citation xmlns:xlink="http://www.w3.org/1999/xlink" xlink:type="simple"><person-group><name name-style="western"><surname>Li</surname><given-names>X-Y</given-names></name><name name-style="western"><surname>Zhou</surname><given-names>H-Z</given-names></name></person-group> (<year>2007</year>) <article-title>Study on the subgenus <italic><tp:taxon-name><tp:taxon-name-part taxon-name-part-type="subgenus">Harpopaederus</tp:taxon-name-part></tp:taxon-name></italic> of the genus <italic><tp:taxon-name><tp:taxon-name-part taxon-name-part-type="genus">Paederus</tp:taxon-name-part></tp:taxon-name></italic> (<tp:taxon-name><tp:taxon-name-part taxon-name-part-type="order">Coleoptera</tp:taxon-name-part></tp:taxon-name>, <tp:taxon-name><tp:taxon-name-part taxon-name-part-type="family">Staphylinidae</tp:taxon-name-part></tp:taxon-name>, <tp:taxon-name><tp:taxon-name-part taxon-name-part-type="subfamily">Paederinae</tp:taxon-name-part></tp:taxon-name>) from China.</article-title><source>Deutsche Entomologische Zeitschrift</source><volume>54</volume>(<issue>2</issue>): <fpage>219</fpage>–<lpage>233</lpage>. doi: <ext-link ext-link-type="doi" xlink:href="10.1002/mmnd.200700020" xlink:type="simple">10.1002/mmnd.200700020</ext-link></mixed-citation></ref></ref-list></tp:taxon-treatment>
