# Supplementary material for: New data on the subgenus Harpopaederus of the genus Paederus (Coleoptera, Staphylinidae, Paederinae) of mainland China
Source: Zookeys. 2015 Apr 8;(495):143–53. doi: 10.3897/zookeys.495.9484 (PMC4400409; doi:10.3897/zookeys.495.9484)
Supplement: XML Treatment for Paederus (Harpopaederus) konfuzius [file zookeys.495.9484-treatment5.xml]

<!DOCTYPE tp:taxon-treatment
  PUBLIC "-//TaxonX//DTD Taxonomic Treatment Publishing DTD v0 20100105//EN" "tax-treatment-NSO.dtd">
<tp:taxon-treatment xmlns:tp="http://www.plazi.org/taxpub"><tp:treatment-meta><kwd-group><label>Taxon classification</label><kwd><named-content content-type="kingdom">Animalia</named-content></kwd><kwd><named-content content-type="order">Coleoptera</named-content></kwd><kwd><named-content content-type="family">Staphylinidae</named-content></kwd></kwd-group><mixed-citation publication-type="journal"><person-group><name><surname>Peng</surname><given-names>Zhong</given-names></name><name><surname>Li</surname><given-names>Li-Zhen</given-names></name><name><surname>Zhao</surname><given-names>Mei-Jun</given-names></name></person-group><article-title>New data on the subgenus <italic><tp:taxon-name><tp:taxon-name-part taxon-name-part-type="subgenus">Harpopaederus</tp:taxon-name-part></tp:taxon-name></italic> of the genus <italic><tp:taxon-name><tp:taxon-name-part taxon-name-part-type="genus">Paederus</tp:taxon-name-part></tp:taxon-name></italic> (<tp:taxon-name><tp:taxon-name-part taxon-name-part-type="order">Coleoptera</tp:taxon-name-part></tp:taxon-name>, <tp:taxon-name><tp:taxon-name-part taxon-name-part-type="family">Staphylinidae</tp:taxon-name-part></tp:taxon-name>, <tp:taxon-name><tp:taxon-name-part taxon-name-part-type="subfamily">Paederinae</tp:taxon-name-part></tp:taxon-name>) of mainland China</article-title><source>Zookeys</source><day>8</day><month>4</month><year>2015</year><volume>2015</volume><issue>495</issue><fpage>143</fpage><lpage>153</lpage><pub-id pub-id-type="doi">10.3897/zookeys.495.9484</pub-id></mixed-citation></tp:treatment-meta><tp:nomenclature><tp:taxon-name>
                        <tp:taxon-name-part taxon-name-part-type="genus">Paederus</tp:taxon-name-part>
                        (<tp:taxon-name-part taxon-name-part-type="subgenus">Harpopaederus</tp:taxon-name-part>)
                        <tp:taxon-name-part taxon-name-part-type="species">konfuzius</tp:taxon-name-part>
                    </tp:taxon-name><tp:taxon-authority>Willers, 2001</tp:taxon-authority><xref ref-type="fig" rid="F1">Figs 1E</xref><xref ref-type="fig" rid="F2">, 2E</xref><xref ref-type="fig" rid="F6">, 6</xref></tp:nomenclature><tp:treatment-sec sec-type="Material studied"><title>Material studied.</title><p>China: Shaanxi: 6 ♂♂, Ningshaan Hsien, Pingheliang, <named-content xmlns:xlink="http://www.w3.org/1999/xlink" content-type="dwc:verbatimCoordinates" xlink:type="simple">33°28'N, 108°29'E</named-content>, 2100 m, 13.VII.2012, Chen, Li, Ma &amp; Zhao leg. (SNUC); 1 ♂, 4 ♀♀, <!--PageBreak--><!--PageBreak--><!--PageBreak-->Zhouzhi Hsien, Daoban, <named-content xmlns:xlink="http://www.w3.org/1999/xlink" content-type="dwc:verbatimCoordinates" xlink:type="simple">33°44'N, 107°58'E</named-content>, 1900 m, 04.V.2008, Huang &amp; Xu leg. (SNUC); 1 ♂, 1 ♀, Zhouzhi Hsien, Houzhenzi, Qinlingliangxia, <named-content xmlns:xlink="http://www.w3.org/1999/xlink" content-type="dwc:verbatimCoordinates" xlink:type="simple">33°49'N, 107°44'E</named-content>, 1820 m, 18.V.2008, Huang &amp; Xu leg. (SNUC); 3 ♀♀, Mei Hsien, Taibai Shan, <named-content xmlns:xlink="http://www.w3.org/1999/xlink" content-type="dwc:verbatimCoordinates" xlink:type="simple">34°01'N, 107°51'E</named-content>, 1853 m, 22–23.V.2008, Huang &amp; Xu leg. (SNUC).</p></tp:treatment-sec><tp:treatment-sec sec-type="Comment"><title>Comment.</title><p>The original description is based on 13 type specimens from the Qinling Shan, Shaanxi (<xref ref-type="bibr" rid="B6">Willers 2001b</xref>). <xref ref-type="bibr" rid="B1">Li and Zhou (2007)</xref> recorded this species from Gansu and Sichuan, but did not specify the localities.</p><fig id="F6" position="float" orientation="portrait"><label>Figure 6.</label><caption><p><italic><tp:taxon-name><tp:taxon-name-part taxon-name-part-type="genus">Paederus</tp:taxon-name-part> <tp:taxon-name-part taxon-name-part-type="species">konfuzius</tp:taxon-name-part></tp:taxon-name></italic>. <bold>A</bold> male left mandible <bold>B</bold> male labrum <bold>C</bold> female labrum <bold>D</bold> male right mandible <bold>E</bold> female tergite VIII <bold>F</bold> female sternite VIII <bold>G</bold> female tergite IX <bold>H</bold> male tergite VIII <bold>I</bold> male sternite VIII <bold>J</bold> male sternite IX <bold>K</bold> aedeagus in ventral view <bold>L</bold> aedeagus in lateral view <bold>M</bold> aedeagus in dorsal view. Scale bars: 0.5 mm.</p></caption><graphic xmlns:xlink="http://www.w3.org/1999/xlink" xlink:href="zookeys-495-143-g006.jpg" position="float" orientation="portrait" xlink:type="simple" id="oo_41727.jpg"/></fig><!--PageBreak--></tp:treatment-sec><tp:treatment-sec><!--Section generated to contain objects referenced in tp:taxon-treatment.--><fig id="F1" position="float" orientation="portrait"><label>Figure 1.</label><caption><p>Habitus, <bold>A</bold> <tp:taxon-name><tp:taxon-name-part taxon-name-part-type="genus">Paederus</tp:taxon-name-part> (<tp:taxon-name-part taxon-name-part-type="subgenus">Harpopaederus</tp:taxon-name-part>) <tp:taxon-name-part taxon-name-part-type="species">apfelsinicus</tp:taxon-name-part></tp:taxon-name> <bold>B</bold> <tp:taxon-name><tp:taxon-name-part taxon-name-part-type="genus">Paederus</tp:taxon-name-part> (<tp:taxon-name-part taxon-name-part-type="subgenus">Harpopaederus</tp:taxon-name-part>) <tp:taxon-name-part taxon-name-part-type="species">brevior</tp:taxon-name-part></tp:taxon-name> <bold>C</bold> <tp:taxon-name><tp:taxon-name-part taxon-name-part-type="genus">Paederus</tp:taxon-name-part> (<tp:taxon-name-part taxon-name-part-type="subgenus">Harpopaederus</tp:taxon-name-part>) <tp:taxon-name-part taxon-name-part-type="species">gottschei</tp:taxon-name-part></tp:taxon-name> <bold>D</bold> <tp:taxon-name><tp:taxon-name-part taxon-name-part-type="genus">Paederus</tp:taxon-name-part> (<tp:taxon-name-part taxon-name-part-type="subgenus">Harpopaederus</tp:taxon-name-part>) <tp:taxon-name-part taxon-name-part-type="species">gracilacutus</tp:taxon-name-part></tp:taxon-name> <bold>E</bold> <tp:taxon-name><tp:taxon-name-part taxon-name-part-type="genus">Paederus</tp:taxon-name-part> (<tp:taxon-name-part taxon-name-part-type="subgenus">Harpopaederus</tp:taxon-name-part>) <tp:taxon-name-part taxon-name-part-type="species">konfuzius</tp:taxon-name-part></tp:taxon-name> <bold>F</bold> <tp:taxon-name><tp:taxon-name-part taxon-name-part-type="genus">Paederus</tp:taxon-name-part> (<tp:taxon-name-part taxon-name-part-type="subgenus">Harpopaederus</tp:taxon-name-part>) <tp:taxon-name-part taxon-name-part-type="species">xui</tp:taxon-name-part></tp:taxon-name>. Scale bars: 2.0 mm.</p></caption><graphic xmlns:xlink="http://www.w3.org/1999/xlink" xlink:href="zookeys-495-143-g001.jpg" position="float" orientation="portrait" xlink:type="simple" id="oo_41722.jpg"/></fig><fig id="F2" position="float" orientation="portrait"><label>Figure 2.</label><caption><p>Antenna (<bold>A</bold>–<bold>F</bold>) and <italic><tp:taxon-name><tp:taxon-name-part taxon-name-part-type="genus">Paederus</tp:taxon-name-part> <tp:taxon-name-part taxon-name-part-type="species">apfelsinicus</tp:taxon-name-part></tp:taxon-name></italic> (<bold>G</bold>–<bold>J</bold>), <bold>A</bold> <italic><tp:taxon-name><tp:taxon-name-part taxon-name-part-type="genus">Paederus</tp:taxon-name-part> <tp:taxon-name-part taxon-name-part-type="species">apfelsinicus</tp:taxon-name-part></tp:taxon-name></italic> <bold>B</bold> <italic><tp:taxon-name><tp:taxon-name-part taxon-name-part-type="genus">Paederus</tp:taxon-name-part> <tp:taxon-name-part taxon-name-part-type="species">brevior</tp:taxon-name-part></tp:taxon-name></italic> <bold>C</bold> <italic><tp:taxon-name><tp:taxon-name-part taxon-name-part-type="genus">Paederus</tp:taxon-name-part> <tp:taxon-name-part taxon-name-part-type="species">gottschei</tp:taxon-name-part></tp:taxon-name></italic> <bold>D</bold> <italic><tp:taxon-name><tp:taxon-name-part taxon-name-part-type="genus">Paederus</tp:taxon-name-part> <tp:taxon-name-part taxon-name-part-type="species">gracilacutus</tp:taxon-name-part></tp:taxon-name></italic> <bold>E</bold> <italic><tp:taxon-name><tp:taxon-name-part taxon-name-part-type="genus">Paederus</tp:taxon-name-part> <tp:taxon-name-part taxon-name-part-type="species">konfuzius</tp:taxon-name-part></tp:taxon-name></italic> <bold>F</bold> <italic><tp:taxon-name><tp:taxon-name-part taxon-name-part-type="genus">Paederus</tp:taxon-name-part> <tp:taxon-name-part taxon-name-part-type="species">xui</tp:taxon-name-part></tp:taxon-name></italic>; <bold>G</bold> female labrum <bold>H</bold> female tergite VIII <bold>I</bold> female sternite VIII <bold>J</bold> female tergite IX. Scale bars: <bold>A</bold>–<bold>F</bold> 1.0 mm; <bold>G</bold>–<bold>J</bold> 0.5 mm.</p></caption><graphic xmlns:xlink="http://www.w3.org/1999/xlink" xlink:href="zookeys-495-143-g002.jpg" position="float" orientation="portrait" xlink:type="simple" id="oo_41723.jpg"/></fig></tp:treatment-sec><ref-list><ref id="B6"><mixed-citation xmlns:xlink="http://www.w3.org/1999/xlink" xlink:type="simple"><person-group><name name-style="western"><surname>Willers</surname><given-names>J</given-names></name></person-group> (<year>2001b</year>) <article-title>Neubeschreibungen und Synonymie chinesischer Arten der Gattung <italic><tp:taxon-name><tp:taxon-name-part taxon-name-part-type="genus">Paederus</tp:taxon-name-part></tp:taxon-name></italic> s. l. (<tp:taxon-name><tp:taxon-name-part taxon-name-part-type="order">Coleoptera</tp:taxon-name-part></tp:taxon-name>: <tp:taxon-name><tp:taxon-name-part taxon-name-part-type="family">Staphylinidae</tp:taxon-name-part></tp:taxon-name>).</article-title><source>Stuttgarter Beiträge zur Naturkunde</source>, <series>Serie A (Biologie)</series><volume>625</volume>: <fpage>1</fpage>–<lpage>22</lpage>.</mixed-citation></ref><ref id="B1"><mixed-citation xmlns:xlink="http://www.w3.org/1999/xlink" xlink:type="simple"><person-group><name name-style="western"><surname>Li</surname><given-names>X-Y</given-names></name><name name-style="western"><surname>Zhou</surname><given-names>H-Z</given-names></name></person-group> (<year>2007</year>) <article-title>Study on the subgenus <italic><tp:taxon-name><tp:taxon-name-part taxon-name-part-type="subgenus">Harpopaederus</tp:taxon-name-part></tp:taxon-name></italic> of the genus <italic><tp:taxon-name><tp:taxon-name-part taxon-name-part-type="genus">Paederus</tp:taxon-name-part></tp:taxon-name></italic> (<tp:taxon-name><tp:taxon-name-part taxon-name-part-type="order">Coleoptera</tp:taxon-name-part></tp:taxon-name>, <tp:taxon-name><tp:taxon-name-part taxon-name-part-type="family">Staphylinidae</tp:taxon-name-part></tp:taxon-name>, <tp:taxon-name><tp:taxon-name-part taxon-name-part-type="subfamily">Paederinae</tp:taxon-name-part></tp:taxon-name>) from China.</article-title><source>Deutsche Entomologische Zeitschrift</source><volume>54</volume>(<issue>2</issue>): <fpage>219</fpage>–<lpage>233</lpage>. doi: <ext-link ext-link-type="doi" xlink:href="10.1002/mmnd.200700020" xlink:type="simple">10.1002/mmnd.200700020</ext-link></mixed-citation></ref></ref-list></tp:taxon-treatment>
