# Supplementary material for: New data on the subgenus Harpopaederus of the genus Paederus (Coleoptera, Staphylinidae, Paederinae) of mainland China
Source: Zookeys. 2015 Apr 8;(495):143–53. doi: 10.3897/zookeys.495.9484 (PMC4400409; doi:10.3897/zookeys.495.9484)
Supplement: XML Treatment for Paederus (Harpopaederus) xui [file zookeys.495.9484-treatment6.xml]

<!DOCTYPE tp:taxon-treatment
  PUBLIC "-//TaxonX//DTD Taxonomic Treatment Publishing DTD v0 20100105//EN" "tax-treatment-NSO.dtd">
<tp:taxon-treatment xmlns:tp="http://www.plazi.org/taxpub"><tp:treatment-meta><kwd-group><label>Taxon classification</label><kwd><named-content content-type="kingdom">Animalia</named-content></kwd><kwd><named-content content-type="order">Coleoptera</named-content></kwd><kwd><named-content content-type="family">Staphylinidae</named-content></kwd></kwd-group><mixed-citation publication-type="journal"><person-group><name><surname>Peng</surname><given-names>Zhong</given-names></name><name><surname>Li</surname><given-names>Li-Zhen</given-names></name><name><surname>Zhao</surname><given-names>Mei-Jun</given-names></name></person-group><article-title>New data on the subgenus <italic><tp:taxon-name><tp:taxon-name-part taxon-name-part-type="subgenus">Harpopaederus</tp:taxon-name-part></tp:taxon-name></italic> of the genus <italic><tp:taxon-name><tp:taxon-name-part taxon-name-part-type="genus">Paederus</tp:taxon-name-part></tp:taxon-name></italic> (<tp:taxon-name><tp:taxon-name-part taxon-name-part-type="order">Coleoptera</tp:taxon-name-part></tp:taxon-name>, <tp:taxon-name><tp:taxon-name-part taxon-name-part-type="family">Staphylinidae</tp:taxon-name-part></tp:taxon-name>, <tp:taxon-name><tp:taxon-name-part taxon-name-part-type="subfamily">Paederinae</tp:taxon-name-part></tp:taxon-name>) of mainland China</article-title><source>Zookeys</source><day>8</day><month>4</month><year>2015</year><volume>2015</volume><issue>495</issue><fpage>143</fpage><lpage>153</lpage><pub-id pub-id-type="doi">10.3897/zookeys.495.9484</pub-id></mixed-citation></tp:treatment-meta><tp:nomenclature><tp:taxon-name>
                        <tp:taxon-name-part taxon-name-part-type="genus">Paederus</tp:taxon-name-part>
                        (<tp:taxon-name-part taxon-name-part-type="subgenus">Harpopaederus</tp:taxon-name-part>)
                        <tp:taxon-name-part taxon-name-part-type="species">xui</tp:taxon-name-part>
                        <object-id xmlns:xlink="http://www.w3.org/1999/xlink" content-type="zoobank" xlink:type="simple">http://zoobank.org/8171DF85-E235-4FA7-8671-01492B9D8DC4</object-id>
                    </tp:taxon-name><tp:taxon-authority>Peng &amp; Li</tp:taxon-authority><tp:taxon-status xmlns:xlink="http://www.w3.org/1999/xlink" xlink:type="simple">sp. n.</tp:taxon-status><xref ref-type="fig" rid="F1">Figs 1F</xref><xref ref-type="fig" rid="F2">, 2F</xref><xref ref-type="fig" rid="F7">, 7</xref><!--PageBreak--></tp:nomenclature><tp:treatment-sec sec-type="Type material"><title>Type material.</title><p>Holotype: ♂, labelled ‘China: Sichuan Province, Nanjiang Hsien, Micang Shan, Daba, <named-content xmlns:xlink="http://www.w3.org/1999/xlink" content-type="dwc:verbatimCoordinates" xlink:type="simple">32°40‘N, 107°02‘E</named-content>, 1800 m, 27.IV.2008, Huang &amp; Xu leg.’ (SNUC). Paratypes: 2 ♂♂, 3 ♀♀, same label data as holotype (SNUC); 1♀ [teneral]: ‘CHINA (S.Shaanxi) Micang Shan, 33 km S Hanzhong, <named-content xmlns:xlink="http://www.w3.org/1999/xlink" content-type="dwc:verbatimCoordinates" xlink:type="simple">32°44'44"N, 106°52'46"E</named-content> 1360 m (stream valley, forest margin with tall herbaceous vegetation, pitfall traps, vinegar) 15.-16.VIII.2012 D.W. Wrase [30A]’ (cSch); 2♀♀: ‘CHINA: S-Shaanxi [CH12-31], Micang Shan, 40 km SW Hanzhong, <named-content xmlns:xlink="http://www.w3.org/1999/xlink" content-type="dwc:verbatimCoordinates" xlink:type="simple">32°52'25"N, 106°37'11"E</named-content>, 1530 m, N-slope, mixed secondary forest, litter and moss sifted, 16.VIII.2012, leg. M. Schülke’ (cSch, cAss).</p></tp:treatment-sec><tp:treatment-sec sec-type="Description"><title>Description.</title><p>Measurements (in mm) and ratios: BL: 8.67–9.34; FL: 4.72–4.95; HL: 0.93–0.98; HW: 1.07–1.11; AnL: 2.72–2.95; PL: 1.23–1.26; PW: 1.10–1.13; EL: 0.87–0.94; EW: 1.13–1.20; AW: 1.74–1.77; AL: 1.38–1.41; HL/HW: 0.84–0.87; HW/PW: 0.96–0.98; HL/PL: 0.76–0.78; PL/PW: 1.10–1.13; EL/PL: 0.71–0.75; diameter of eye: 0.34–0.36.</p><p>Habitus as in Fig. <xref ref-type="fig" rid="F1">1F</xref>. Coloration: head, labrum and apical segments black, labial palpi and antennae yellowish brown; pronotum brownish red; elytra blackish blue with metallic luster; first four abdominal segments reddish brown; legs yellowish brown, with apical halves of femora black.</p><p>Head wider than long, widest across eyes; punctation coarse and sparse; interstices glossy. Mandibles without distinct sexual dimorphism. Eyes distinctly convex. Antenna as in Fig. <xref ref-type="fig" rid="F2">2F</xref>.</p><p>Pronotum nearly oviform, strongly convex in cross-section; punctures somewhat sparser and shallower than those of head.</p><p>Elytra trapeziform; punctation coarse, defined and dense. Hind wings reduced. Metatarsomere I as long as combined length of metatarsomeres II and III.</p><p>Abdomen distinctly broader than elytra; punctation coarse; interstices with very shallow microsculpture; posterior margin of tergite VII without palisade fringe.</p><p>Male. Anterior margin of labrum (Fig. <xref ref-type="fig" rid="F7">7B</xref>) distinctly sinuate; each mandible (Fig. <xref ref-type="fig" rid="F7">7A, D</xref>) with single bicuspidate tooth. Posterior margin of tergite VIII (Fig. <xref ref-type="fig" rid="F7">7H</xref>) convex; sternite VII unmodified; sternite VIII (Fig. <xref ref-type="fig" rid="F7">7I</xref>) with deep posterior incision, this incision approximately 0.4 times as long as sternite VIII; sternite IX as in Fig. <xref ref-type="fig" rid="F7">7J</xref>; aedeagus as in Fig. <xref ref-type="fig" rid="F7">7K–M</xref>; dorsal plate of median lobe nearly symmetric, long and slender; parameres very slender and curved apically; internal sac without sclerotized spines.</p><fig id="F7" position="float" orientation="portrait"><label>Figure 7.</label><caption><p><italic><tp:taxon-name><tp:taxon-name-part taxon-name-part-type="genus">Paederus</tp:taxon-name-part> <tp:taxon-name-part taxon-name-part-type="species">xui</tp:taxon-name-part></tp:taxon-name></italic>. <bold>A</bold> male left mandible <bold>B</bold> male labrum <bold>C</bold> female labrum <bold>D</bold> male right mandible <bold>E</bold> female tergite VIII <bold>F</bold> female sternite VIII <bold>G</bold> female tergite IX <bold>H</bold> male tergite VIII <bold>I</bold> male sternite VIII <bold>J</bold> male sternite IX <bold>K</bold> aedeagus in ventral view <bold>L</bold> aedeagus in lateral view <bold>M</bold> aedeagus in dorsal view. Scale bars: 0.5 mm.</p></caption><graphic xmlns:xlink="http://www.w3.org/1999/xlink" xlink:href="zookeys-495-143-g007.jpg" position="float" orientation="portrait" xlink:type="simple" id="oo_41728.jpg"/></fig><p>Female. Labrum as in Fig. <xref ref-type="fig" rid="F7">7C</xref>. Posterior margin of tergite VIII (Fig. <xref ref-type="fig" rid="F7">7E</xref>) truncate; posterior margin of sternite VIII (Fig. <xref ref-type="fig" rid="F7">7F</xref>) with narrowly triangular median process; tergites IX and X as in Fig. <xref ref-type="fig" rid="F7">7G</xref>.</p></tp:treatment-sec><tp:treatment-sec sec-type="Distribution and natural history"><title>Distribution and natural history.</title><p>The type locality is situated in the Micang Shan to the north of Nanjiang, northern Sichuan. The specimens were sifted from leaf litter in a mixed deciduous forest at an altitude of 1,800 m.</p><!--PageBreak--><!--PageBreak--></tp:treatment-sec><tp:treatment-sec sec-type="Etymology"><title>Etymology.</title><p>The species is dedicated to Wang Xu, who collected some of the type specimens.</p></tp:treatment-sec><tp:treatment-sec sec-type="Comparative notes"><title>Comparative notes.</title><p>As can be inferred from the highly similar sexual characters, the new species is allied to the geographically close <italic><tp:taxon-name><tp:taxon-name-part taxon-name-part-type="genus">Paederus</tp:taxon-name-part> <tp:taxon-name-part taxon-name-part-type="species">antennocinctus</tp:taxon-name-part></tp:taxon-name></italic> Willers, 2001 (Sichuan: Jiuzhaigou; Gansu: Qiujia Dam), from which it differs by the coloration of legs, the somewhat smaller size, the shape of the labrum, the longer dorsal plate of the aedeagus and the nearly trifurcate posterior margin of the female sternite VIII.</p></tp:treatment-sec><tp:treatment-sec><!--Section generated to contain objects referenced in tp:taxon-treatment.--><fig id="F1" position="float" orientation="portrait"><label>Figure 1.</label><caption><p>Habitus, <bold>A</bold> <tp:taxon-name><tp:taxon-name-part taxon-name-part-type="genus">Paederus</tp:taxon-name-part> (<tp:taxon-name-part taxon-name-part-type="subgenus">Harpopaederus</tp:taxon-name-part>) <tp:taxon-name-part taxon-name-part-type="species">apfelsinicus</tp:taxon-name-part></tp:taxon-name> <bold>B</bold> <tp:taxon-name><tp:taxon-name-part taxon-name-part-type="genus">Paederus</tp:taxon-name-part> (<tp:taxon-name-part taxon-name-part-type="subgenus">Harpopaederus</tp:taxon-name-part>) <tp:taxon-name-part taxon-name-part-type="species">brevior</tp:taxon-name-part></tp:taxon-name> <bold>C</bold> <tp:taxon-name><tp:taxon-name-part taxon-name-part-type="genus">Paederus</tp:taxon-name-part> (<tp:taxon-name-part taxon-name-part-type="subgenus">Harpopaederus</tp:taxon-name-part>) <tp:taxon-name-part taxon-name-part-type="species">gottschei</tp:taxon-name-part></tp:taxon-name> <bold>D</bold> <tp:taxon-name><tp:taxon-name-part taxon-name-part-type="genus">Paederus</tp:taxon-name-part> (<tp:taxon-name-part taxon-name-part-type="subgenus">Harpopaederus</tp:taxon-name-part>) <tp:taxon-name-part taxon-name-part-type="species">gracilacutus</tp:taxon-name-part></tp:taxon-name> <bold>E</bold> <tp:taxon-name><tp:taxon-name-part taxon-name-part-type="genus">Paederus</tp:taxon-name-part> (<tp:taxon-name-part taxon-name-part-type="subgenus">Harpopaederus</tp:taxon-name-part>) <tp:taxon-name-part taxon-name-part-type="species">konfuzius</tp:taxon-name-part></tp:taxon-name> <bold>F</bold> <tp:taxon-name><tp:taxon-name-part taxon-name-part-type="genus">Paederus</tp:taxon-name-part> (<tp:taxon-name-part taxon-name-part-type="subgenus">Harpopaederus</tp:taxon-name-part>) <tp:taxon-name-part taxon-name-part-type="species">xui</tp:taxon-name-part></tp:taxon-name>. Scale bars: 2.0 mm.</p></caption><graphic xmlns:xlink="http://www.w3.org/1999/xlink" xlink:href="zookeys-495-143-g001.jpg" position="float" orientation="portrait" xlink:type="simple" id="oo_41722.jpg"/></fig><fig id="F2" position="float" orientation="portrait"><label>Figure 2.</label><caption><p>Antenna (<bold>A</bold>–<bold>F</bold>) and <italic><tp:taxon-name><tp:taxon-name-part taxon-name-part-type="genus">Paederus</tp:taxon-name-part> <tp:taxon-name-part taxon-name-part-type="species">apfelsinicus</tp:taxon-name-part></tp:taxon-name></italic> (<bold>G</bold>–<bold>J</bold>), <bold>A</bold> <italic><tp:taxon-name><tp:taxon-name-part taxon-name-part-type="genus">Paederus</tp:taxon-name-part> <tp:taxon-name-part taxon-name-part-type="species">apfelsinicus</tp:taxon-name-part></tp:taxon-name></italic> <bold>B</bold> <italic><tp:taxon-name><tp:taxon-name-part taxon-name-part-type="genus">Paederus</tp:taxon-name-part> <tp:taxon-name-part taxon-name-part-type="species">brevior</tp:taxon-name-part></tp:taxon-name></italic> <bold>C</bold> <italic><tp:taxon-name><tp:taxon-name-part taxon-name-part-type="genus">Paederus</tp:taxon-name-part> <tp:taxon-name-part taxon-name-part-type="species">gottschei</tp:taxon-name-part></tp:taxon-name></italic> <bold>D</bold> <italic><tp:taxon-name><tp:taxon-name-part taxon-name-part-type="genus">Paederus</tp:taxon-name-part> <tp:taxon-name-part taxon-name-part-type="species">gracilacutus</tp:taxon-name-part></tp:taxon-name></italic> <bold>E</bold> <italic><tp:taxon-name><tp:taxon-name-part taxon-name-part-type="genus">Paederus</tp:taxon-name-part> <tp:taxon-name-part taxon-name-part-type="species">konfuzius</tp:taxon-name-part></tp:taxon-name></italic> <bold>F</bold> <italic><tp:taxon-name><tp:taxon-name-part taxon-name-part-type="genus">Paederus</tp:taxon-name-part> <tp:taxon-name-part taxon-name-part-type="species">xui</tp:taxon-name-part></tp:taxon-name></italic>; <bold>G</bold> female labrum <bold>H</bold> female tergite VIII <bold>I</bold> female sternite VIII <bold>J</bold> female tergite IX. Scale bars: <bold>A</bold>–<bold>F</bold> 1.0 mm; <bold>G</bold>–<bold>J</bold> 0.5 mm.</p></caption><graphic xmlns:xlink="http://www.w3.org/1999/xlink" xlink:href="zookeys-495-143-g002.jpg" position="float" orientation="portrait" xlink:type="simple" id="oo_41723.jpg"/></fig></tp:treatment-sec></tp:taxon-treatment>
